# Supplementary material for: Agrochemical control of gene expression using evolved split RNA polymerase. II
Source: PeerJ. 2024 Sep 4;12:e18042. doi: 10.7717/peerj.18042 (PMC11380473; doi:10.7717/peerj.18042)
Supplement: Table S1 [file peerj-12-18042-s001.xlsx]

## Sheet: Sheet1
Table S1: sequence and source of genetic parts
Name	Sequence	Source
T7-eRNAPN	MNTINIAKNDFSDIELAAIPLNTLADHYGERSARGQLALEHESYEMGEARFRKMFECQLKAGKVADNAAAKPLITTLLPKMIARINDWFEEVKAKRGRRPTAFKFLKEI (from d5-19: F21L, L32S, E35G, R57C, E63K, K98R, Q104K, Q107K)	Pu, 2018
T7-RNAPC (110-883)	KPEAVAYITIKTTLACLTSADNTTVQAVASAIGRAIEDEARFGRIRDLEAKHFKKNVEEQLNKRVGHVYKKAFMQVVEADMLSKGLLGGEAWSSWHKEDSIHVGVRCIEMLIESTGMVSLHRQNAGVVGQDSETIELAPEYAEAIATRAGALAGISPMFQPCVVPPKPWTGITGGGYWANGRRPLALVRTHSKKALMRYEDVYMPEVYKAINIAQNTAWKINKKVLAVANVITKWKHCPVEDIPAIEREELPMKPEDIDMNPEALTAWKRAAAAVYRKDKARKSRRISLEFMLEQANKFANHKAIWFPYNMDWRGRVYAVSMFNPQGNDMTKGLLTLAKGKPIGKEGYYWLKIHGANCAGVDKVPFPERIKFIEENHENIMACAKSPLENTWWAEQDSP…	pET28
ZA	ALKKELQANKKEIAQLKWEIQALKKELAQ	Pu, 2018
ZB	MASEQLEKKLQALEKKLAQLEWKNQALEKKLAQ	Pu, 2018
Toehold Switch trigger	GGGCTCGATCACTAATCTGATCGAGACGAACATACCTACCTTCATTATCTTACTTGT	Green, 2017
Toehold Switch	GGGAGTAAGATAATGAAGGTAGGTATGTTAAACTTTAGAACAGAGGAGATAAAGATGAACATACCTACGAACCTGGCGGCAGCGCAAAAG	Green, 2017
References
Pu J, Kentala K, Dickinson BC. Multidimensional Control of Cas9 by Evolved RNA Polymerase-Based Biosensors. Acs Chemical Biology, 2018, 13(2):431-437. doi: 10.1021/acschembio.7b00532.
Green AA, Kim J, Ma D, Silver PA, Collins JJ, Yin P. Complex cellular logic computation using ribocomputing devices. Nature. 2017 Aug 3;548(7665):117-121. doi: 10.1038/nature23271.
