# Supplementary material for: Agrochemical control of gene expression using evolved split RNA polymerase. II
Source: PeerJ. 2024 Sep 4;12:e18042. doi: 10.7717/peerj.18042 (PMC11380473; doi:10.7717/peerj.18042)
Supplement: Supplemental Information 1 [file peerj-12-18042-s005.xlsx]

## Sheet: Fig 1B
Raw dat a of Figure 1B ( sample 1,2, and 3 were biological replicates)
Escherichia coli
Mandi-T7
	37℃ Mock	37℃ Mandi	23℃ Mock	23℃ Mandi
OD600 of sample 1	1.5778	0.5243	0.8614	0.6163
OD600 of sample 2	1.3555	0.5631	0.8703	0.6312
OD600 of sample 3	1.3475	0.5443	0.8763	0.6291
fluorescence of sample 1	1.808	30.51	29.21	20.85
fluorescence of sample 2	1.542	31.26	26.96	20.53
fluorescence of sample 3	1.534	30.67	28.42	20.18
Mandi-T7-v2
	37℃ Mock	37℃ Mandi	23℃ Mock	23℃ Mandi
OD600 of sample 1	0.6335	0.5833	0.4201	0.5048
OD600 of sample 2	0.5979	0.6102	0.412	0.52
OD600 of sample 3	0.5956	0.5831	0.4022	0.3888
fluorescence of sample 1	1.269	2.461	7.227	75.201
fluorescence of sample 2	1.067	1.977	6.521	62.167
fluorescence of sample 3	0.982	2.105	7.915	81.862
Agrobacterium
Mandi-T7-v2
	23℃ Mock	23℃ Mandi
OD600 of sample 1	1.1245	1.1837
OD600 of sample 2	1.1739	1.2152
OD600 of sample 3	1.1572	1.2163
fluorescence of sample 1	8.285	145.1
fluorescence of sample 2	8.329	131.1
fluorescence of sample 3	8.443	118.2

## Sheet: Fig 1C
Raw dat a of Figure 1C ( sample 1,2, and 3 were biological replicates)
mandipropamid (final concentration µM)	0	0.1	1	10	50	100	200
OD600 of sample 1	0.4919	0.515	0.5165	0.5179	0.5005	0.5206	0.4934
OD600 of sample 2	0.4766	0.4603	0.462	0.465	0.4565	0.4571	0.4605
OD600 of sample 3	0.4947	0.4786	0.4834	0.4779	0.4858	0.4749	0.5004
fluorescence of sample 1	2.957	3.646	4.697	8.847	21.44	24.63	26.45
fluorescence of sample 2	3.944	4.0088	5.288	8.245	22.7	26.76	26.58
fluorescence of sample 3	3.781	4.031	4.238	8.936	20.09	23.59	25.04

## Sheet: Fig 1D
Raw dat a of Figure 1D ( results from three biological replicates are listed)
OD600	Fluorescence			Time
0.1611	2.052			0_hr
0.2549	2.109			0_hr
0.2018	2.295			0_hr
OD600	Fluorescence
0.22	1.935			1_hr_mock
0.2995	2.521			1_hr_mock
0.3514	3.248			1_hr_mock
0.1692	2.154			1_hr_mandi
0.2676	2.214			1_hr_mandi
0.2119	2.41			1_hr_mandi
OD600	Fluorescence
0.3912	2.644			4_hr_mock
0.287	1.963			4_hr_mock
0.3924	2.438			4_hr_mock
0.2868	3.539			4_hr_mandi
0.1926	3.352			4_hr_mandi
0.2338	2.768			4_hr_mandi
OD600	Fluorescence
0.4739	3.958			7_hr_mock
0.5164	5.335			7_hr_mock
0.5031	4.838			7_hr_mock
0.2839	10.61			7_hr_mandi
0.2561	8.895			7_hr_mandi
0.2648	10.89			7_hr_mandi
OD600	Fluorescence
0.5784	6.789			15_hr_mock
0.6451	6.238			15_hr_mock
0.6077	6.118			15_hr_mock
0.2701	42.67			15_hr_mandi
0.3654	46.78			15_hr_mandi
0.3387	49.1			15_hr_mandi
OD600	Fluorescence
0.794	12.214			23_hr_mock
0.772	12.807			23_hr_mock
0.809	12.522			23_hr_mock
0.3952	104.112			23_hr_mandi
0.4191	98.498			23_hr_mandi
0.3578	112.989			23_hr_mandi
OD600	Fluorescence
0.9396	18.83			30_hr_mock
0.8321	18.69			30_hr_mock
0.9582	19.08			30_hr_mock
0.4155	171.5			30_hr_mandi
0.4615	168.8			30_hr_mandi
0.3964	188.8			30_hr_mandi
OD600	Fluorescence
1.0414	25.3			40_hr_mock
1.0451	22.44			40_hr_mock
1.0425	26.21			40_hr_mock
0.6008	309.7			40_hr_mandi
0.763	293.8			40_hr_mandi
0.7038	316.3			40_hr_mandi

## Sheet: Fig 1F
Raw dat a of Figure 1F ( results from six biological replicates are listed)
fluorescence of sample	1	2	3	4	5	6
without toehold	14.05	14.06	13.42	13.66	13.97	12.82
with toehold	340.5	402.4	371	334.6	397.3	334.9
OD600 of sample	1	2	3	4	5	6
without toehold	0.5529	0.5612	0.5443	0.5363	0.5503	0.5155
with toehold	0.4931	0.4958	0.5323	0.4817	0.4842	0.4819

## Sheet: Fig 1H
Raw dat a of Figure 1H ( results from three biological replicates are listed)
23℃
OD600	fluorescence
0.3043	324.9
0.2955	304.6
0.2992	316.7
37℃
OD600	fluorescence
0.3901	7.886
0.3969	7.955
0.3967	8.017

## Sheet: Fig 1J
Raw dat a of Figure 1J ( results from nine biological replicates are listed)
Mandipropamid
GFP	217.3	142	143.7	178.6	231.8	228.9	155.8	193.9	205
OD600	1.3512	0.9416	0.8861	1.4252	1.4117	1.3909	1.1581	0.7835	1.2174
Mock
GFP	12.76	12.95	14.53	7.924	6.379	7.786	8.647	17.03	12.59
OD600	1.0855	0.859	1.36	0.6462	1.4033	1.3295	0.6778	1.2699	1.086
